# Supplementary material for: Learning the PTM code through a coarse-to-fine mechanism-aware framework
Source: Nat Commun. 2026 May 15;17:6450. doi: 10.1038/s41467-026-73148-3 (PMC13377107; doi:10.1038/s41467-026-73148-3)
Supplement: Supplementary file 4 — Source Data [file 41467_2026_73148_MOESM4_ESM.xlsx]

## Sheet: description
Source Data for Learning the PTM Code through a Coarse-to-Fine Mechanism-Aware Framework
This Source Data file provides the numerical data underlying the quantitative display items shown in Figs. 2 and 3 and Supplementary Figs. 6 and 7,including values used for bar plots, overlaid data points, and summary statistics. Each sheet corresponds to one figure panel or display item.

## Sheet: Figure 2a
Figure 2a
		MIND-S			MeToken			MusiteDeep			SAGEPhos			COMPASS-PTM
		Run 1	Run2	Run3	Run 1	Run2	Run3	Run 1	Run2	Run3	Run 1	Run2	Run3	Run 1	Run2	Run3
	F1-Score	2.57	3.27	3.29	11.01	11.08	11.01	13.08	13.75	13.64	18.85	19.01	18.99	42.23	42.18	42.55
	MCC	3.8	6.26	5.23	0	0.01	0.002	6.48	8.3	8.19	20	20.23	20.66	42.85	42.91	43.07
	Precision	1.69	1.94	2.08	10.86	10.89	10.85	15.25	13.9	13.84	18.9	17.5	17.23	48.55	50.09	49.12
	Recall	19.21	39.31	26.47	33.33	40.89	37.74	22.58	33.96	34.53	26.85	29.18	32.3	39.97	38.79	39.57

## Sheet: Figure 2b
Figure 2b
		MIND-S			MeToken			MusiteDeep			SAGEPhos			COMPASS-PTM
		Run 1	Run2	Run3	Run 1	Run2	Run3	Run 1	Run2	Run3	Run 1	Run2	Run3	Run 1	Run2	Run3
	F1-Score	4.55	4.6	4.64	14.71	14.91	14.89	23.71	24.58	23.82	27.32	27.59	27.83	56.56	56.69	56.43
	MCC	7.07	8.25	8.58	0.0033	0.0054	0.0035	16.3	16.86	13.95	27.54	28.26	27.69	56.83	56.99	56.72
	Precision	2.64	2.55	2.59	14.21	14.25	14.24	21.96	22.92	26.23	23.9	23.04	25.36	60.23	59.68	61.14
	Recall	27.8	30.08	33.09	42.14	57.14	61.84	37.5	36.64	24.62	33.65	37.03	31.6	55.41	56.37	54.31

## Sheet: Figure2c
Figure 2c
		MIND-S			MeToken			MusiteDeep			SAGEPhos			COMPASS-PTM
		Run 1	Run2	Run3	Run 1	Run2	Run3	Run 1	Run2	Run3	Run 1	Run2	Run3	Run 1	Run2	Run3
	F1-Score	5.55	5.6	5.24	15.38	13.8	10.87	18.55	18.59	18.86	37.18	37.06	35.15	47.91	49.3	45.67
	MCC	9.07	8.25	8.58	5.49	4.01	3.67	10.15	10.14	10.14	46.37	44.29	44.49	63.78	63.61	62.49
	Precision	4.64	5.55	4.59	14.3	12.89	10.01	20.37	24.37	20.37	47.54	49.52	46.78	63.97	68.99	68.65
	Recall	32.14	29.14	31.84	16.65	14.49	12.98	54.74	52.61	52.79	45.16	44.88	43.26	51.27	51.91	50.44

## Sheet: Figure 3a
Figure 3a
		Prot2Token			KinasePhos			SAGEPhos			Phosformer-ST			PTM-Mamba			COMPASS-PTM
		Run 1	Run2	Run3	Run 1	Run2	Run3	Run 1	Run2	Run3	Run 1	Run2	Run3	Run 1	Run2	Run3	Run 1	Run2	Run3
	ACC	49.13	48	48.14	72.49	72.49	72.49	76.4	76.14	76.32	78.45	78.87	78.78	74.18	73.54	73.58	79.28	79.45	79.1
	F1-Score	64.01	57.86	60.81	70.25	70.25	70.25	77.67	77.27	77.46	78.67	79.5	78.91	75.43	75.05	75.82	80.19	80.35	79.8
	AUC	46.73	46.71	46.56	77.25	77.25	77.25	84.03	83.98	84.16	84.96	86.2	85.73	81.4	80.68	81.22	86.54	86.7	86.4
	AUPRC	47.83	47.64	47.8	83.45	83.45	83.45	81.72	81.88	81.92	82.7	84.76	84.11	78.45	77.84	78.27	84.56	84.68	84.42

## Sheet: Figure 3b
Figure 3b
		Prot2Token			SAGEPhos			Phosformer-ST			PTM-Mamba			COMPASS-PTM
		Run 1	Run2	Run3	Run 1	Run2	Run3	Run 1	Run2	Run3	Run 1	Run2	Run3	Run 1	Run2	Run3
	ACC	51.1	49.9	50	74.93	74.27	74.04	75.75	76.04	76.24	71.36	72.24	72.42	76.94	76.8	76.94
	F1-Score	66.67	66.67	65.82	75.94	75.67	74.57	75.51	75.57	75.79	73.14	73.04	72.93	78.85	78.25	76.86
	AUC	50	50.1	49.9	82.3	81.68	81.65	83.11	83.69	83.82	78.93	79.51	79.84	84.89	84.81	84.86
	AUPRC	50	50.1	49.9	80.67	80.04	80.28	81.57	81.73	82.59	76.22	77.17	77.59	82.81	83.3	82.95

## Sheet: Figure 3c
Figure 3c
		Prot2Token			SAGEPhos			Phosformer-ST			PTM-Mamba			COMPASS-PTM
		Run 1	Run2	Run3	Run 1	Run2	Run3	Run 1	Run2	Run3	Run 1	Run2	Run3	Run 1	Run2	Run3
	ACC	49.97	49,97	50	68.31	68.8	69.33	70.9	72.1	70.82	66.3	65.06	64.95	70.52	71.28	70.25
	F1-Score	64.47	61.76	66.4	68.64	69.07	69.33	69.26	71.34	68.81	68.81	68.24	66.71	71.69	71.31	70.68
	AUC	50	49.97	49.96	75.29	75.83	76.05	78.9	79.82	78.46	72.1	70.95	70.96	76.8	77.44	76.64
	AUPRC	49.98	50.1	49.98	73.84	74.28	74.35	76.69	73.35	73.89	69	68.44	67.49	75.32	74.94	74.69

## Sheet: Figure 3d
Figure 3d
		MusiteDeep	DeepPhos	EMBER	SAGEPhos	COMPASS-PTM
		from paper: SAGEPhos: Sage Bio-Coupled and Augmented Fusion for Phosphorylation Site Detection				Run 1	Run2	Run3
	ACC	73.5+/-0.3	58.5+/-0.4	53.4+/-2.1	80.6+/-0.2	81.29	80.53	81.15
	AUC	78.5+/-0.1	61.9+/-0.7	52.5+/-0.4	88.3+/-0.1	88.7	88.4	88.61
	AUPRC	7.3+/-0.1	62.0+/-0.2	5.9+/-0.1	86.2+/-0.2	86.99	86.92	86.74
	FPR	26.4+/-0.3	44.2+/-3.0	46.4+/-2.3	21.7+/-0.4	20.12	16.7	21.93

## Sheet: Supplementary Fig. 6a
Supplementary Figure 6a
		F1			MCC			Precision			Recall
		Run1	Run2	Run3	Run1	Run2	Run3	Run1	Run2	Run3	Run1	Run2	Run3
	ESM-2-8M	38.73	37.67	38.6	39.15	37.51	38.35	44.72	41.3	41.11	36.31	35.01	36.72
	ESM-2-35M	37.81	38.29	37.57	37.5	38.41	37.59	39.12	43.96	42.34	37.12	34.61	34.46
	ESM-2-150M	42.23	42.18	42.55	42.85	42.91	43.07	48.55	50.09	49.12	39.97	38.79	39.57
	ESM-2-650M	42.87	42.97	42.82	43.55	43.41	43.23	50.54	46.8	46.37	39.46	42.45	42.43
	ISM-650M	42.74	42.2	42.3	43.19	42.9	43.12	48.22	50.98	50.61	40.54	37.72	38.8

## Sheet: Supplementary Fig. 6b
Supplementary Figure 6b
		F1			MCC			Precision			Recall
		Run1	Run2	Run3	Run1	Run2	Run3	Run1	Run2	Run3	Run1	Run2	Run3
	SELF-BART	42.23	42.18	42.55	42.85	42.91	43.07	48.55	50.09	49.12	39.97	38.79	39.57
	ChemBerta	39.18	40.03	39.3	39.13	39.87	39.26	43.6	42.43	42.47	36.17	38.61	37.49
	KPGT	39.09	39.53	39.68	38.85	39.93	39.45	42.29	47.39	41.51	36.57	34.82	38.69

[truncated: 7 more sheets: Supplementary Fig. 6c, Supplementary Figure 6e, Supplementary Figure 6f, Supplementary Figure 6g, Supplementary Figure 6h, Supplementary Figure 7a, Supplementary Figure 7b]
